# Supplementary material for: The molecular transition that confers voltage dependence to muscle contraction
Source: Nat Commun. 2025 May 24;16:4847. doi: 10.1038/s41467-025-59649-7 (PMC12103506; doi:10.1038/s41467-025-59649-7)
Supplement: Supplementary file 6 — Source Data [file 41467_2025_59649_MOESM6_ESM.xlsx]

## Sheet: Figure 2
	Panel C							Panel D						Panel E
	τ activation (ms)							VSD activity at baseline (Norm. Flurescence)						Max VSD activity (Norm. Flurescence)
	VSD-I	VSD-II		VSD-III	VSD-IV			VSD-I	VSD-II	VSD-III	VSD-IV			VSD-I	VSD-II	VSD-III	VSD-IV
		τ fast	τ slow				Exp #1	0.059447	0.00671549	-0.00491	0.270334		Exp #1	0.082771	0.151167	0.534	0.788
Exp #1	112.549	4.05425	180.121	2.04468	2.05063		Exp #2	0.045233	-0.00810913	0.000102	0.148793		Exp #2	0.107895	0.194288	0.442	0.547
Exp #2	50.8585	1.46617	181.935	2.47192	2.02913		Exp #3	-0.0278	0.00528886	-0.00831	0.168885		Exp #3	0.014511	0.114329	0.56	0.626
Exp #3	72.6709	3.18938	226.923	2.1938	1.92856		Exp #4	-0.0161	0.0548908	-0.02481	0.10751		Exp #4	0.109186	0.282796	0.763	0.537
Exp #4	101.918	4.85709	326.942	1.26387	0.741146		Exp #5	0.027582		0.009307	0.183634		Exp #5	0.079626		0.579	0.626
Exp #5	64.4242	2.53212	144.45	1.49475	1.62842		Exp #6	-0.01603			0.127707		Exp #6	-0.05703			0.644
Exp #6	60.5988			0.77379	2.37724
Exp #7	82.7821			1.24378
Exp #8	72.4168			1.69614
Exp #9	73.6626			3.11526

## Sheet: Figure 3
	Panel A
	VSD-I Norm. Fluorescence									VSD-II Norm. Fluorescence					VSD-III Norm. Fluorescence										VSD-IV Norm Fluoresce						Pore G(V) (Norm. I tail)
Exp #	1	2	3	4	5	6	7	8	9	1	2	3	4	5	1	2	3	4	5	6	7	8	9	10	1	2	3	4	5	6	1	2	3	4	5	6
Vm
-160																									0.00612355	0.0121627	0.0128962	0.045688	0.0444681	0.0300276
-150																									0.0245464	0.0542511	0.00755478	0.0166226	0.0531907	0.0216449
-140																									0.0279421	0.0543126	0.0380364	0.0374588	0.0722881	0.0359886
-130																									0.0660212	0.0911128	0.0823353	0.0154964	0.0936655	0.104048
-120																									0.106397	0.130383	0.083105	0.0561903	0.108554	0.110495
-110																									0.13302	0.202025	0.125599	0.110921	0.146925	0.135849
-100	0.00188556	0	0.00429478	-0.0249948	-0.0103642	-0.0312796	-0.0180826	-0.0278694	-0.0173194	-0.00527667	-0.00167449	-0.0153327	0.00106044	0.0035111	-0.00346781	-0.00491881	-0.00435153	0.0175417	0.010747	0.0382268	0.0306871	0.0151035	0.0252254	0.00162307	0.170674	0.187598	0.183076	0.122202	0.184057	0.14147
-90		0.00933736	-0.0344578	-0.0153113	-0.00646138	-0.0057241	-0.00572846	-0.00506277	0.011892	0.011947	-0.00197373	0.00478435	0.000382936	-0.00210029	-0.00395736	0.00647582	0.0050726	-0.0118552	0.0192845	0.0147774	0.00478347	0.00476004	-0.00944562	-0.00617479	0.199791	0.224383	0.215179	0.164991	0.213503	0.201462
-80	-0.000879961	0.0042324	0.0120275	-0.0118215	-0.00593686	0.0367236	0.0196989	0.00807652	-0.00974765	-0.00331271	0.0111456	-0.00993746	0.00182314	0.000737664	-0.0005057	0.0162189	0.0396871	0.0117078	0.00607825	0.0263158	0.0156992	0.0186797	0.0212724	0.0117987	0.246692	0.249509	0.241614	0.203831	0.243805	0.216836	-0.0207828	-0.00832855	-0.0216242	-0.00250842	-0.0192591	-0.000202906
-70		0.0256989	0.0562948	7.78016e-06	-0.00884903	0.0221293	0.0164282	0.0457458	0.0220523	0.0257441	0.021915	-0.0217591	0.0187954	0.0148937	0.033331	0.0504126	0.0918562	0.0542235	0.0352027	0.0628711	0.0537976	0.0439103	0.0358462	0.0325929	0.276576	0.322646	0.29384	0.25801	0.298416	0.297599	-0.0129368	-0.00655309	-0.0208368	-0.0116526	-0.0156052	-0.00123649
-60	0.0611642	0.07639	0.042821	0.0473981	0.0914542	0.00606334	0.0618877	0.0552136	0.0703808	0.0468847	0.0431676	0.0150461	0.054113	0.0205803	0.0861983	0.097911	0.160211	0.103576	0.0452577	0.147617	0.0866148	0.0656307	0.0770025	0.0654906	0.330281	0.369276	0.341395	0.29398	0.354537	0.303712	-0.00703796	-0.00332201	-0.0140333	-0.00433805	-0.01219	0.00186281
-50		0.158258	0.0952428	0.064305	0.131674	0.128808	0.0915286	0.114537	0.130773	0.0578155	0.0668759	0.0259864	0.0973213	0.0413348	0.150265	0.158725	0.260995	0.173416	0.124437	0.222968	0.152447	0.14251	0.163164	0.126147	0.388072	0.355812	0.397482	0.335004	0.387552	0.345473	9.00951e-05	-0.00455186	-0.00606327	-0.0034486	-0.00495724	0.00432573
-40	0.249199	0.228899	0.161978	0.0497939	0.179432	0.203364	0.205416	0.213351	0.229211	0.0615257	0.114065	0.0902186	0.123793	0.0658098	0.247533	0.244444	0.377065	0.300491	0.203081	0.303406	0.272571	0.271505	0.273358	0.213556	0.4551	0.457288	0.482217	0.368863	0.451406	0.421484	0.00856299	-0.00151787	-0.00280252	0.00152534	0.0023003	0.00819244
-30		0.393	0.249453	0.279428	0.305155	0.410768	0.34939	0.368241	0.442182	0.101264	0.197926	0.136595	0.182671	0.0998802	0.356356	0.380036	0.514863	0.411228	0.397666	0.477723	0.391737	0.39829	0.370619	0.343146	0.505475	0.497845	0.541701	0.44577	0.503809	0.526177	0.0194603	0.0165272	0.0097154	0.0131155	0.011579	0.0180315
-20	0.472085	0.519445	0.373164	0.445802	0.499726	0.613708	0.49914	0.535691	0.665469	0.14717	0.2505	0.170752	0.202744	0.138531	0.489986	0.510176	0.639853	0.541944	0.579981	0.599473	0.565387	0.580012	0.545243	0.491325	0.585117	0.571476	0.607374	0.532155	0.56633	0.562345	0.0306599	0.0359866	0.0242363	0.019014	0.020667	0.0344266
-10		0.702287	0.596594	0.658297	0.697986	0.808129	0.686766	0.750653	0.833479	0.208119	0.32184	0.239731	0.251855	0.189425	0.618463	0.670421	0.759875	0.702254	0.738716	0.716322	0.690134	0.720864	0.670065	0.642768	0.641455	0.646249	0.664555	0.582062	0.617807	0.673498	0.0514967	0.0533117	0.0407371	0.0305301	0.0318275	0.0608131
0	0.891945	0.864676	0.839252	0.955515	0.802553	0.952184	0.867917	0.899242	0.933631	0.300546	0.425228	0.336728	0.354376	0.295672	0.759574	0.801738	0.852044	0.813407	0.822548	0.844473	0.830014	0.791207	0.785734	0.768956	0.694307	0.738954	0.718097	0.659875	0.673625	0.72078	0.101784	0.0915824	0.0830062	0.0867367	0.0558414	0.123557
10		0.966169	0.952116	1.00003	0.965838	1.03568	0.954657	0.969854	1.00635	0.450155	0.571779	0.502418	0.473393	0.473294	0.843517	0.902117	0.921006	0.861368	0.924177	0.885334	0.884892	0.904357	0.907802	0.865184	0.731225	0.784926	0.760699	0.729681	0.730069	0.769031	0.217049	0.168171	0.178794	0.170201	0.117409	0.247222
20	0.980354	0.986468	0.964391	1.00195	1.00957	0.973569	1.00964	0.976359	0.995113	0.665472	0.669209	0.629218	0.642585	0.657025	0.920279	0.951523	0.972473	0.9442	0.956154	0.956041	0.924654	0.960817	0.928738	0.92967	0.784407	0.805954	0.835481	0.738058	0.765572	0.790353	0.413486	0.306056	0.358327	0.32536	0.267155	0.415568
30		0.986332	0.997468	0.970638	0.963083	1.04226	0.982094	0.94328	0.95086	0.814465	0.825166	0.811881	0.802722	0.801696	0.955944	0.982943	0.994067	0.975751	0.998053	0.973585	0.953849	0.989657	0.97996	0.965892	0.843817	0.795862	0.866665	0.782221	0.802765	0.813813	0.609203	0.488632	0.55428	0.510128	0.483311	0.588209
40	0.950884	0.905273	0.996199	1.00759	1.01537	0.920804	0.926434	0.895995	0.947133	0.911994	0.891574	0.921867	0.893428	0.871851	0.980679	0.989587	0.999259	0.991405	0.993884	0.965118	1.00606	0.982559	1.00292	0.972268	0.869063	0.808479	0.903783	0.825712	0.830911	0.85347	0.74983	0.643658	0.705569	0.657846	0.663482	0.709927
50										0.951556	0.893824	0.947202	0.961363	0.929455	0.984228	0.985034	0.997081	0.996574	1.03296	0.967517	0.985759	1.02472	0.970371		0.872318	0.912149	0.914311	0.871439	0.870359	0.877361	0.843726	0.758745	0.817141	0.769021	0.789949	0.805014
60										0.989398	0.94865	0.88093	0.980982	0.968448	1.00401	0.978353	1.00755	1.0072	0.964945	0.960652	0.971843	0.958358	0.990638		0.902706	0.850985	0.936969	0.892351	0.886722	0.88931	0.907825	0.846516	0.904312	0.85225	0.878171	0.868389
70										0.981301	0.980987	0.966856	0.961363	0.966655											0.897363	0.87659	0.957101	0.953542	0.911448	0.936168	0.954628	0.906387	0.959483	0.916738	0.938729	0.934864
80										0.990069	0.936083	0.991882	1.0006	0.995313											0.950826	0.886163	0.967581	0.951546	0.955886	0.939674	0.984683	0.955028	0.986819	0.966079	0.978167	0.969778
90																									0.972549	0.961585	0.979701	0.984567	0.982123	0.970189	1.00777	0.990707	1.00234	0.996963	1.00404	1.00281
100																										0.961888	0.979701	0.980328		0.986775

## Sheet: Figure 4
	Panel C																Panel F
	Control (I/I peak control)						Nifedipine (I/I peak control)										VSD-I (Norm. Fluorescence)																VSD-II (Norm. Fluorescence)													VSD-III (Norm. Fluorescence)
Exp #	1	2	3	4	5	6	1	2	3	4	5	6					Control											Nifedipine					Control								Nifedipine					Control
Vm																Exp #	1	2	3	4	5	6	7	8	9	10	11	1	2	3	4	5	1	2	3	4	5	6	7	8	1	2	3	4	5	1	2	3	4
-80	-0.0153555	-0.00720471	-0.00569447	-0.0163603	-0.0122097	-0.0206193	-0.00568669	-0.00246659	-0.00823928	-0.00722863	-0.00709115	-0.00130879				Vm
-70	-0.0370853	-0.0149786	-0.0102115	-0.041117	-0.0249736	-0.0415866	-0.0134898	-0.00567495	-0.0179888	-0.0209774	-0.0201227	-0.00240085				-160
-60	-0.0600601	-0.0330623	-0.0246063	-0.0752881	-0.0355046	-0.0687321	-0.0230401	-0.00942365	-0.0295616	-0.0354681	-0.0275969	-0.00875894				-150
-50	-0.0919228	-0.0500647	-0.039428	-0.112897	-0.0567905	-0.0974602	-0.0251699	-0.015239	-0.0447181	-0.0499389	-0.0391283	-0.0145378				-140												-0.0148023	0.0143047	-0.010017	-0.0212973	-0.0339527
-40	-0.122716	-0.0690112	-0.0551221	-0.163382	-0.0809993	-0.134318	-0.0351123	-0.0194509	-0.0566955	-0.0721109	-0.0560863	-0.0161658				-130	0.000372811	-0.0177853	-0.0186801		-0.0225259	-0.0351335	-0.0126511	-0.0339876	-0.0342538	-0.00185494	0.00095474	0.0362197	0.045605	-0.00172277	-0.00349333	0.0283675
-30	-0.163725	-0.0950599	-0.0889006	-0.232045	-0.119319	-0.176347	-0.0398508	-0.0276728	-0.0713595	-0.0959919	-0.0679648	-0.0226945				-120	0.0052699	-0.0210876	-0.0151248	-0.00948747	-0.0157746	-0.0279562	-0.0131801	-0.0357931	-0.0231633	-0.00149803	0.0106042	0.0759117	0.0661459	0.016109	0.0164341	-0.00422577
-20	-0.239721	-0.164089	-0.171295	-0.364598	-0.201476	-0.251525	-0.0528503	-0.0439437	-0.0954956	-0.129319	-0.0893063	-0.0430111				-110	0.00366639	0.0164876	-0.0151386		0.0161625	-0.0238452	-0.00142468	-0.00687336	-0.0143428	0.0222505	0.00696719	0.0263961	0.0362761	0.0521098	0.0224387	0.0709695														0.00207473	-0.00477804	0.00432542
-10	-0.404174	-0.321155	-0.383487	-0.59673	-0.390776	-0.406311	-0.0756948	-0.0978107	-0.141204	-0.166079	-0.136528	-0.0996307				-100	-0.00050118	0.0383946	0.00769651	0.0403481	0.0502129	0.0228854	-0.00580384	0.00289337	0.0443348	-0.00194482	0.0251505	0.0880043	0.0947822	0.0513388	0.0685961	-0.0156468	-0.0174847	-0.00468426	-0.00636459		-3.50518e-05	0.0167174	-0.0239278	0.0017249	-0.001723	0.00651343	-0.00316488	0.0273817	0.00288888	0.00511857	-0.000517323	0.0056309	0.0278461
0	-0.714278	-0.63515	-0.74096	-0.884452	-0.707176	-0.6894	-0.121501	-0.205268	-0.216151	-0.19761	-0.189103	-0.16926				-90	0.0292949	0.0968341	0.0462976		0.0532395	0.0347866	0.0466667	0.00692258	0.0314269	0.0368465	0.0887123	0.0772793	0.0845972	0.108708	0.130977	0.0732678	-0.0213563	-0.00823607	0.0138972	0.0241827	0.00239231	0.00494489	0.0151529	0.0105403	0.00874146	0.0175321	0.0184242	-0.0149997	0.0046008	0.0136743	0.0108786	0.000655097	-0.0272275
10	-1	-1	-1	-1	-1	-1	-0.118588	-0.309966	-0.273745	-0.197999	-0.197127	-0.162785				-80	0.0566247	0.133571	0.0907392	0.0869542	0.0679774	0.0694284	0.0577676	0.0506827	0.0790875	0.0368465	0.152231	0.199733	0.200885	0.158952	0.158324	0.100358	-0.0163171	-0.00765002	0.0270424	-0.0402311	0.00595727	0.00494489	0.00870086	0.00950989	0.0182683	0.0280188	0.014024	0.0203074	0.0295449	0.0357309	0.0278727	0.00271835	0.0227484
20	-0.795203	-0.951718	-0.671174	-0.581801	-0.826603	-0.899155	0.025593	-0.269637	-0.208245	-0.146749	-0.0668597	0.026711				-70	0.103729	0.188199	0.120334		0.0989769	0.0907463	0.0956756	0.0833429	0.136405	0.108877	0.180627	0.302903	0.298861	0.189429	0.225948	0.244851	0.0276822	0.014815	0.0266272	0.0240314	0.0317232	-0.0133347	0.00133504	0.0155153	0.0442851	0.0364019	-0.0324108	0.0298342	0.0400665	0.0723124	0.0587618	0.00602878	0.045592
30	0.325324	-0.05852	0.687632	0.741644	0.242087	0.316086	0.411008	0.0104228	0.081096	-0.00204881	0.343497	0.479199				-60	0.124711	0.239568	0.169383	0.135457	0.154204	0.138656	0.0951689	0.097593	0.177617	0.195889	0.286508	0.342588	0.336546	0.292839	0.284742	0.319761	0.0644423	0.0323815	0.0225623	4.69142e-05	-0.00387132	-0.0187233	0.0418023	0.0333924	0.0640033	0.0798996	0.032051	0.0204491	0.0735532	0.119399	0.101002	0.0553705	0.0865968
																-50	0.192155	0.349433	0.293968		0.209039	0.197884	0.14867	0.148944	0.294563	0.322036	0.375095	0.440168	0.429213	0.338916	0.368778	0.522695	0.0535219	0.0915574	0.0795308	0.0509206	0.0466299	0.0486583	0.0340547	0.0736707	0.0773115	0.0671881	0.0335524	0.0812925	0.07698	0.19553	0.173702	0.141516	0.181267
																-40	0.229644	0.461904	0.384005	0.309194	0.249699	0.293437	0.249657	0.246484	0.370789	0.414928	0.4889	0.590998	0.572449	0.44803	0.472027	0.59045	0.104357	0.0895267	0.119001	0.0926379	0.0951863	0.0734001	0.057992	0.110315	0.161627	0.0711694	0.0192409	0.106116	0.0966723	0.288211	0.27396	0.248064	0.276644
																-30	0.368095	0.582713	0.535772		0.375683	0.38814	0.33917	0.371509	0.47753	0.605536	0.570718	0.659148	0.637167	0.565146	0.586118	0.775009	0.151826	0.155045	0.169899	0.0990977	0.164953	0.149006	0.0830961	0.128993	0.197099	0.175072	0.102591	0.145824	0.137967	0.411322	0.403267	0.37213	0.399592
																-20	0.509151	0.673809	0.709088	0.560565	0.536671	0.528692	0.495461	0.507412	0.673868	0.749297	0.689073	0.755744	0.728899	0.663112	0.745559	0.888293	0.235574	0.200225	0.192862	0.207439	0.167787	0.161918	0.139068	0.237791	0.298475	0.213824	0.15308	0.253886	0.231881	0.548355	0.55284	0.552467	0.593335
																-10	0.646076	0.846296	0.862363		0.726921	0.678358	0.660985	0.673824	0.819419	0.906101	0.805725	0.833533	0.802772	0.772685	0.892276	0.976256	0.351541	0.297156	0.31538	0.351823	0.307068	0.236211	0.242948	0.433313	0.465325	0.380487	0.285584	0.417027	0.355529	0.686634	0.7104	0.760912	0.725328
																0	0.793142	0.942102	0.947368	0.817529	0.921558	0.847269	0.818838	0.873867	0.946803	0.925856	0.950682	0.904226	0.869905	0.855152	0.987579	1.01373	0.416547	0.400694	0.422605	0.466945	0.448881	0.338452	0.395951	0.593708	0.576527	0.46468	0.46326	0.524886	0.470594	0.80661	0.840944	0.858466	0.861949
																10	0.914884	0.976659	0.982918		0.967413	0.931089	0.95393	0.929422	0.976188	0.95741	0.986433	0.940885	0.904718	0.922964	0.997667	0.990603	0.605879	0.523819	0.596898	0.692257	0.632019	0.515406	0.589068	0.672073	0.649454	0.625783	0.604062	0.65074	0.572647	0.894563	0.934816	0.991579	0.921054
																20	0.985129	0.951475	0.983569	0.951078	0.972872	0.961607	0.975164	0.97947	0.956399	0.953798	0.930907	0.972231	0.934486	0.959788	1.00073		0.669874	0.6892	0.680017	0.764914	0.779569	0.684698	0.731411	0.827115	0.752783	0.718812	0.704547	0.733852	0.667415	0.951087	0.986186	0.983074	0.9963
																30																	0.797502	0.765971	0.755997	0.856316	0.818667	0.743393	0.841761	0.887375	0.814598	0.767583	0.864283	0.798888	0.75887	0.971062	1.00287	0.999612	0.980379
																40																	0.847413	0.862055	0.853471	0.972057	0.870026	0.871065	0.891702	0.939869	0.889185	0.903504	0.945479	0.92264	0.809203	0.977224	0.999559	0.983181	1.01295
																50																	0.940239	0.906844	0.9458	0.999057	0.948705	0.951454	0.946365	0.949098	0.936609	0.917955	0.942631	0.960337	0.876341
																60																	0.979824	0.945692	0.971945	0.961822	0.977718	0.909025	0.99149	1.00598	0.976881			0.95662	0.910323
																70																	1	0.979221	0.995926	0.966549	0.994287
																80
																90
																100
[truncated: 38 more columns]

## Sheet: Suppl. Fig 1
		Panel B G(V) curves
		VSD-I L164C						VSD-I L159C										VSD-II M519C								VSD-III V893C														VSD-IV S1231C							WT
	Exp #	1	2	3	4	5	6	1	2	3	4	5	6	7	8	9	10	1	2	3	4	5	6	7	8	1	2	3	4	5	6	7	8	9	10	11	12	13	14	1	2	3	4	5	6	7	1	2	3
	Vm
	-80	-0.0102763	-0.00342951	-0.0054264	-0.00855773	-0.002085	-0.0115944	-0.0109582	-0.00373876	-0.0266659	-0.00994188	-0.00716505	-0.00420146	-0.00306496	-0.00637309	-0.0126228	-0.00981765	-0.000347939	0.00209173	-0.00215144	-0.00782522	-0.00924868	0	-0.00326185	-0.00478138	-0.00537398	0.000502831	0.000130304	0.000681487	0.00159125	0.00258944	0.00519477	-0.0158841	-0.00256791	-0.00285593	0.000229171	-0.0012882	0.00400839	-0.0045005	0.00660613	-0.00792368	-0.00135655	0.000219967	-0.00449481	-0.0156095	-0.0131019	0.0102781	0.000584748	-0.00282984
	-70	-0.00603814	-0.00290729	-0.00269585	-0.00870454	-0.0020151	-0.00945252	-0.00916268	-0.00214948	-0.022601	-0.00817032	-0.00645372	-0.00285079	-0.00154769	-0.0044534	-0.0132082	-0.00885561	0.000176536	0.00187781	-0.0030717	-0.00791251	-0.00744497	-0.00639265	-0.00285349	-0.00488812	-0.00440455	0.000457793	0.0013715	0.000323066	0.00178403	0.00258545	0.0056311	-0.00645551	-0.00119321	-0.00255785	0.00194508	-0.000427131	0.00148621	-0.00669166	0.00436612	-0.00628292	-0.00248991	0.001298	-0.00287668	-0.0140888	-0.0129552	2.21605e-05	0.000332408	-0.00202769
	-60	-0.00511888	-0.00312896	-0.0022256	-0.00451336	0.000410091	-0.00819532	-0.00769399	-0.0010323	-0.0163749	-0.00543448	-0.00417217	0.00115735	-0.00196273	-0.000656924	-0.00735771	-0.00581002	0.00100995	0.00359901	-0.00209177	-0.00795398	-0.00633395	-0.00838363	-0.00165711	-0.00377328	9.35169e-06	0.000767729	0.00199662	0.000622305	0.00267689	0.00246196	0.00625038	-0.00649226	-0.000836685	0.000594419	0.00217536	0.000594681	0.00258957	-0.00519062	0.00539595	-0.00402735	-0.000702338	0.00262111	-0.00227289	-0.0116898	-0.0116439	0.016124	-0.000963257	-0.00181902
	-50	-0.00268419	-0.00229824	-0.00104819	0.000117178	0.00394524	-0.00548473	-0.00374862	3.4303e-05	-0.0101311	-0.000203731	0.00256171	0.00861453	0.00408625	0.00568738	-0.00630586	-0.00171556	0.000963248	0.00191835	-0.000175884	-0.00788802	-0.00390758	-0.00517053	-0.000686408	-0.000184628	0.00266424	0.00119085	0.00422113	0.00245796	0.00240464	0.00308741	0.00669158	-0.0051427	0.000172473	-0.000134787	0.00209731	0.000111268	0.00428905	-0.00368709	0.00568481	-0.000996705	0.00148658	0.0029144	-0.00222593	-0.00635968	-0.00986984	0.0116077	0.000756209	-0.00144991
	-40	0.0047433	-0.00227841	0.00259389	0.00429935	0.0112586	0.00162747	0.00423247	0.00394126	0.00340334	0.00842203	0.0171064	0.0242003	0.015101	0.0264807	0.00535489	0.00655877	0.0023822	0.00508393	0.00119835	-0.00700927	-0.000631959	0.000809662	0.00351528	0.00516651	0.00716449	0.00186051	0.00445676	0.00478398	0.00418022	0.00363021	0.00897593	-0.00202769	0.00207834	-0.00434459	0.00356981	0.00118714	0.00712967	-0.000586447	0.0057677	0.0031727	0.00338268	0.00519071	0.0017022	0.000355921	-0.00540107	0.0146525	0.00257758	-0.000487322
	-30	0.0167863	0.00646151	0.0121182	0.0150878	0.0252242	0.0108223	0.0258881	0.0170963	0.0278237	0.0303771	0.0475734	0.0633766	0.0436634	0.0687877	0.0281842	0.0220296	0.00958529	0.0179811	0.00985977	0.00271978	0.00871956	0.00720049	0.0123049	0.0142056	0.0139209	0.0109556	0.00955548	0.00883113	0.00933445	0.0101835	0.0186122	0.00452303	0.00696541	0.00831548	0.00787448	0.00558859	0.0123473	0.00493648	0.0177303	0.0105195	0.00882116	0.0117038	0.00450867	0.0108873	0.000762361	0.0275455	0.00995365	0.0063376
	-20	0.0391056	0.0231234	0.0272974	0.0367685	0.0561314	0.0303553	0.0773724	0.0491181	0.0828064	0.083315	0.114727	0.131653	0.103994	0.139156	0.0804715	0.0625536	0.0248469	0.0431127	0.0283804	0.0166102	0.0182443	0.0141482	0.0300162	0.0403413	0.030445	0.0290164	0.0260055	0.0220988	0.0256731	0.021099	0.0458726	0.0134355	0.0213073	0.0241387	0.0145036	0.0230067	0.0298649	0.0225854	0.0408232	0.0292027	0.0244999	0.0325366	0.0139004	0.0265893	0.0173352	0.0474767	0.0272615	0.0184797
	-10	0.094656	0.0772988	0.074058	0.0857004	0.126882	0.0691781	0.165877	0.119501	0.176753	0.186728	0.211343	0.239724	0.193421	0.238746	0.164659	0.141332	0.0531598	0.0724767	0.0708786	0.040832	0.0497149	0.0316105	0.0705276	0.101954	0.0649311	0.0734049	0.0718786	0.0586752	0.0586315	0.0521323	0.115214	0.039037	0.05898	0.0771674	0.0373385	0.0726467	0.0811085	0.0781463	0.0861359	0.0811885	0.0746464	0.0949622	0.0411174	0.0599478	0.0595659	0.0798706	0.0589301	0.0461219
	0	0.220286	0.210262	0.196197	0.196126	0.263596	0.16092	0.275977	0.22832	0.299516	0.323868	0.320451	0.360331	0.307688	0.36373	0.288928	0.25831	0.130411	0.147827	0.165304	0.100901	0.134436	0.0953539	0.1632	0.220038	0.149619	0.179544	0.178598	0.143995	0.139983	0.130099	0.24123	0.0981572	0.156542	0.189575	0.0993255	0.193662	0.189853	0.206424	0.175087	0.197621	0.19348	0.226572	0.123577	0.144666	0.152733	0.161561	0.139154	0.123003
	10	0.410526	0.419219	0.399538	0.381265	0.428324	0.327946	0.393528	0.342656	0.40744	0.457615	0.417979	0.470877	0.421566	0.470978	0.406326	0.388508	0.263203	0.290116	0.33491	0.22705	0.298073	0.232256	0.341568	0.392457	0.306919	0.370776	0.343295	0.294908	0.280254	0.285675	0.409281	0.230995	0.334669	0.374796	0.225654	0.392512	0.36454	0.411087	0.320973	0.369315	0.382538	0.408782	0.291857	0.296633	0.299283	0.312297	0.303791	0.285867
	20	0.594938	0.612764	0.59385	0.575084	0.585426	0.509548	0.501584	0.449622	0.517551	0.572705	0.508128	0.563693	0.521717	0.563326	0.516404	0.50917	0.449823	0.488091	0.537443	0.405183	0.496758	0.443578	0.547237	0.5728	0.508703	0.587748	0.535577	0.491622	0.461464	0.49765	0.585807	0.423842	0.539318	0.574549	0.410114	0.599248	0.566522	0.633028	0.485351	0.544664	0.570315	0.586791	0.498059	0.473696	0.461711	0.504816	0.508868	0.524957
	30	0.732557	0.743372	0.732393	0.722257	0.714197	0.651142	0.603359	0.544435	0.618017	0.673354	0.599826	0.652033	0.61385	0.654308	0.619138	0.622654	0.614708	0.667679	0.703094	0.574229	0.658461	0.611507	0.717759	0.713131	0.684168	0.754232	0.683226	0.664401	0.626288	0.688841	0.733484	0.61527	0.695952	0.72447	0.592244	0.746945	0.73912	0.794115	0.638529	0.687434	0.714059	0.725533	0.676187	0.630109	0.622816	0.698389	0.688092	0.718318
	40	0.823818	0.835054	0.821249	0.825918	0.817033	0.760516	0.708363	0.643963	0.731297	0.761254	0.699096	0.744642	0.703123	0.744147	0.719813	0.726668	0.750616	0.803054	0.815032	0.710985	0.77698	0.748448	0.829438	0.810157	0.804332	0.859186	0.790062	0.78558	0.759946	0.817916	0.842221	0.758794	0.797582	0.82631	0.7298	0.838342	0.855219	0.890401	0.761413	0.798017	0.81767	0.82775	0.806128	0.755263	0.747112	0.817942	0.801057	0.845046
	50	0.890843	0.896647	0.889429	0.899319	0.882963	0.844295	0.814079	0.75162	0.818719	0.835931	0.78712	0.824148	0.792379	0.835046	0.813537	0.817251	0.854532	0.895952	0.891927	0.80131	0.860971	0.85743	0.908092	0.848847	0.884656	0.921672	0.859568	0.868882	0.853459	0.899731	0.913977	0.856654	0.865663	0.901985	0.831677	0.899117	0.926602	0.94404	0.856867	0.878119	0.890872	0.895392	0.892829	0.849849	0.846627	0.902067	0.882728	0.917086
	60	0.938051	0.941067	0.929476	0.946288	0.936949	0.898933	0.902906	0.856115	0.890918	0.893237	0.886762	0.888751	0.872305	0.90961	0.882518	0.885109	0.926984	0.952257	0.941825	0.88032	0.918088	0.928608	0.963097	0.899553	0.938961	0.96103	0.924941	0.920874	0.916063	0.949627	0.960498	0.922879	0.916818	0.943185	0.906384	0.944459	0.972366	0.976889	0.921029	0.930868	0.938427	0.941232	0.949782	0.913945	0.905721	0.951127	0.935572	0.965095
	70	0.969814	0.968874	0.962593	0.977389	0.97793	0.943748	0.957422	0.931226	0.934104	0.937974	0.946171	0.93552	0.923405	0.954551	0.938161	0.933972	0.97326	0.986651	0.97401	0.943002	0.959695	0.971848	0.972079	0.939466	0.976751	0.985377	0.965941	0.95729	0.959622	0.983391	0.984907	0.970365	0.964142	0.982731	0.955455	0.98297	0.993321	0.997026	0.966525	0.970161	0.974669	0.972942	0.982106	0.956135	0.952333	0.979853	0.973969	0.979514
	80	0.991771	0.992234	0.984115	0.999847	0.997389	0.964954	0.982786	0.986172	0.975114	0.974028	0.978495	0.967824	0.975808	0.977772	0.966338	0.968578	0.998319	0.99532	0.999319	0.98528	0.991452	0.996065	0.998772	0.972187	1.00213	1.00206	0.994256	0.981515	0.981299	1.00266	0.997919	0.997774	0.999954	1.00159	0.993169	1.00407	1.00621	1.00769	0.989527	0.995794	0.999344	0.998042	0.998483	0.983936	0.979526	0.992793	0.993505	1.00437
	90	1.0124	0.996641	0.998856	1.01228	1.01651	0.982499	0.986932	1.00092	0.998149	1.00333	0.993959	0.988771	0.996412	0.980944	0.987601	0.99283	0.997189	0.994202	1.01222	1.01123	1.01534	1.00681	1.01216	0.993807	1.02161	1.01419	1.01147	1.00339	0.997534	1.02049	1.00789	1.02106	1.02189	1.01641	1.02205	1.02327	1.01332	1.00786	1.00155	1.00753	1.01629	1.01535	1.01042	1.00515	1.00666	1.00077	1.01481	1.01247
	100		1.00869	1.0055	1.02178	1.00055	0.992913	0.975825	0.993256	1.02258	1.03035	0.991527	1.00087	1.00993	0.982103	0.99979	1.00749									1.0361	1.0219	1.0291	1.01652	1.01073	1.03144	1.01831	1.03681	1.03931	1.02232		1.03474	1.00776	1.01458	1.00342	1.02282	1.02914	1.02803	1.01463	1.02183	1.02354	1.00498	1.0241	1.02012
[truncated: 4 more columns]

## Sheet: Suppl. Fig 2
			VSD-I L159C (Norm. Fluorescence)											VSD-I L164C (Norm. Fluorescence)
		Exp #	Control
		Vm	1	2	3	4	5	6	7	8	9	10	11	1	2	3	4	5	6
		-160
		-150
		-140
		-130	0.000372811	-0.0177853	-0.0186801		-0.0225259	-0.0351335	-0.0126511	-0.0339876	-0.0342538	-0.00185494	0.00095474
		-120	0.0052699	-0.0210876	-0.0151248	-0.00948747	-0.0157746	-0.0279562	-0.0131801	-0.0357931	-0.0231633	-0.00149803	0.0106042	-0.0044071	-0.0389158	-0.0575814	-0.033343		-0.0399828
		-110	0.00366639	0.0164876	-0.0151386		0.0161625	-0.0238452	-0.00142468	-0.00687336	-0.0143428	0.0222505	0.00696719			-0.0317482	-0.00576492	-0.0366258
		-100	-0.00050118	0.0383946	0.00769651	0.0403481	0.0502129	0.0228854	-0.00580384	0.00289337	0.0443348	-0.00194482	0.0251505	0.00564578	0.00373388	-0.00285031	0.00850637	-0.0143759	0.0134832
		-90	0.0292949	0.0968341	0.0462976		0.0532395	0.0347866	0.0466667	0.00692258	0.0314269	0.0368465	0.0887123			0.056787	0.0428345	-0.0113641
		-80	0.0566247	0.133571	0.0907392	0.0869542	0.0679774	0.0694284	0.0577676	0.0506827	0.0790875	0.0368465	0.152231	0.0991298	0.0884546	0.0565362	0.0424108	0.0399362	0.0647013
		-70	0.103729	0.188199	0.120334		0.0989769	0.0907463	0.0956756	0.0833429	0.136405	0.108877	0.180627			0.0563256	0.111427	0.0810667
		-60	0.124711	0.239568	0.169383	0.135457	0.154204	0.138656	0.0951689	0.097593	0.177617	0.195889	0.286508	0.0880298	0.200684	0.105418	0.178768	0.147982	0.16396
		-50	0.192155	0.349433	0.293968		0.209039	0.197884	0.14867	0.148944	0.294563	0.322036	0.375095			0.230999	0.314378	0.273242
		-40	0.229644	0.461904	0.384005	0.309194	0.249699	0.293437	0.249657	0.246484	0.370789	0.414928	0.4889	0.395347	0.459531	0.32481	0.502756	0.39537	0.439894
		-30	0.368095	0.582713	0.535772		0.375683	0.38814	0.33917	0.371509	0.47753	0.605536	0.570718			0.491079	0.685231	0.570656
		-20	0.509151	0.673809	0.709088	0.560565	0.536671	0.528692	0.495461	0.507412	0.673868	0.749297	0.689073	0.641121	0.758685	0.685201	0.869201	0.820843	0.835039
		-10	0.646076	0.846296	0.862363		0.726921	0.678358	0.660985	0.673824	0.819419	0.906101	0.805725			0.908529	0.958512	0.933584
		0	0.793142	0.942102	0.947368	0.817529	0.921558	0.847269	0.818838	0.873867	0.946803	0.925856	0.950682	0.917405	0.993951	0.981738	0.977864	0.966052	0.979437
		10	0.914884	0.976659	0.982918		0.967413	0.931089	0.95393	0.929422	0.976188	0.95741	0.986433			0.950242	0.936433	0.956252
		20	0.985129	0.951475	0.983569	0.951078	0.972872	0.961607	0.975164	0.97947	0.956399	0.953798	0.930907	0.981832	0.919598	0.923499	0.899222	0.917653	0.962901
